# Supplementary material for: In Vitro Evaluation and Bioinformatics Analysis of Schiff Bases Bearing Pyrazole Scaffold as Bioactive Agents: Antioxidant, Anti-Diabetic, Anti-Alzheimer, and Anti-Arthritic
Source: Molecules. 2023 Oct 17;28(20):7125. doi: 10.3390/molecules28207125 (PMC10609138; doi:10.3390/molecules28207125)
Supplement: Supplementary file 1 [file molecules-28-07125-s001.zip]

Archive with 1 entries (1 files):
- molecules-2625361-supplementary.pdf
